# Supplementary material for: Impact of miR-29c-3p in the Nucleus Accumbens on Methamphetamine-Induced Behavioral Sensitization and Neuroplasticity-Related Proteins
Source: Int J Mol Sci. 2024 Jan 11;25(2):942. doi: 10.3390/ijms25020942 (PMC10815255; doi:10.3390/ijms25020942)
Supplement: Supplementary file 1 [file ijms-25-00942-s001.zip]

Archive with 2 entries (2 files):
- Figure s1.pdf
- table s1.xlsx
