# Supplementary material for: Impact of miR-29c-3p in the Nucleus Accumbens on Methamphetamine-Induced Behavioral Sensitization and Neuroplasticity-Related Proteins
Source: Int J Mol Sci. 2024 Jan 11;25(2):942. doi: 10.3390/ijms25020942 (PMC10815255; doi:10.3390/ijms25020942)
Supplement: Supplementary file 1 [file ijms-25-00942-s001.zip › table s1.xlsx]

## Sheet: Sheet2
Table S1 Function annotation of miR-29c potential targets
Functions	Diseases or Functions Annotation	-log(p-value)	Predicted Activation State	Activation z-score	Molecules
Behavior	locomotion	3.16241			ATP2B2,NPC1,GPR37,PCSK1N,KCNJ10,RTN4,IREB2
quantity	Quantity of excitatory synapses	2.92082			NLGN1,CAMK2D
degeneration	Degeneration of neurons	2.57187	-1.657		NPC1,GPR37,KCNJ10,BCL2L2,IREB2
abnormal morphology	Abnormal morphology of oligodendrocytes	2.55129			KCNJ10,IREB2
functional recovery	Functional recovery of axons	2.51856			RTN4
abnormal morphology	Abnormal morphology of dorsal striatum	2.21753			IREB2
function	Function of neurons	2.10403			ATP2B2,NLGN1,GPR37
cell survival	Cell survival of cortical astrocytes	2.04239			GPR37
quantity	Quantity of brain cells	1.98716			ATP2B2,CAMK2D,IREB2
synaptic transmission	Synaptic transmission	1.87943			NLGN1,SYPL1,CNIH3,LRFN2,ANKS1B
function	Function of excitatory synapses	1.82102			NLGN1
neuritogenesis	Neuritogenesis	1.72354			NLGN1,LRFN2,BBS1,PALM,GORASP1,MARK1,RTN4
abnormal morphology	Abnormal morphology of central nervous system	1.70333			ATP2B2,PEX5,LRFN2,GPR37,KCNJ10,IREB2
formation	Formation of dendrites	1.66756			BBS1,GORASP1,MARK1
quantity	Quantity of neurite branches	1.61979			NPC1
